# Supplementary material for: Analyzing Citramalic Acid Enantiomers in Apples and Commercial Fruit Juice by Liquid Chromatography–Tandem Mass Spectrometry with Pre-Column Derivatization
Source: Molecules. 2023 Feb 6;28(4):1556. doi: 10.3390/molecules28041556 (PMC9959191; doi:10.3390/molecules28041556)
Supplement: Supplementary file 1 [file molecules-28-01556-s001.zip]

Archive with 1 entries (1 files):
- molecules-2173674-supplementary.pdf
